# Supplementary material for: Gender differences in physical activity and sedentary behavior of Japanese primary school children during school cleaning time, morning recess and lunch recess
Source: BMC Public Health. 2019 Jul 23;19:985. doi: 10.1186/s12889-019-7256-5 (PMC6651953; doi:10.1186/s12889-019-7256-5)
Supplement: Supplementary file 1 — Table S1. Percentages of sedentary behavior and physical activity during school cleaning time by age group and gender. Table S2. Percentages of sedentary behavior and physical activity during morning recess time by age group and gender. Table S3. Percentages of sedentary behavior and physical activity during lunch recess time by age group and gender. (ZIP 104 kb) [file 12889_2019_7256_MOESM1_ESM.zip › Table S1.xlsx]

## Sheet: TableS1
TableS1 Percentages of sedentary behavior and physical activity during school cleaning time by age group and gender
Variables	1st and 2nd grade (%: each time)										3rd and 4th grade (%: each time)										5th and 6th grade (%: each time)
	Boys			Girls			Mean difference*	95%CI		P-value	Boys			Girls			Mean difference*	95%CI		P-value	Boys			Girls			Mean difference*	95%CI		P-value
	Average		SD	Average		SD	(Boys-Girls)				Average		SD	Average		SD	(Boys-Girls)				Average		SD	Average		SD	(Boys-Girls)
Sedentary behavior	11.6008	±	7.85555	13.8527	±	9.60519	-2.40215	-4.95128	0.146984	0.0645805	14.9426	±	10.5556	14.2344	±	9.32957	0.555405	-2.36092	3.47173	0.707527	14.8447	±	10.9409	22.6058	±	14.9348	-8.016	-12.7044	-3.328	<0.001
LPA
Ambulatory	34.4843	±	9.36445	30.2892	±	9.22994	4.327	1.57093	7.08325	0.00227737	35.3606	±	8.27864	30.8983	±	9.5956	4.596	1.98193	7.21079	0.000652487	38.7859	±	11.5152	29.2552	±	11.1719	9.282	5.22172	13.3413	<0.001
Non-ambulatory	30.3476	±	9.12634	35.3143	±	10.4385	-5.08	-8.05253	-2.04311	0.00111921	27.6335	±	7.72339	35.3529	±	8.97675	-7.953	10.381	-5.52558	<0.001	24.8998	±	8.63524	31.5803	±	8.86045	-6.555	-9.6834	-3.42591	<0.001
Total time	64.832	±	8.01187	65.6035	±	8.07717	-0.720729	-3.16545	1.72399	0.561302	62.9941	±	9.0151	66.2512	±	7.77485	-3.357	-5.82975	-0.883695	0.00808099	63.6912	±	7.83166	60.8355	±	10.9415	2.73261	-0.668674	6.1339	0.114336
MPA
Ambulatory	10.777	±	5.67021	7.79157	±	5.78457	3.009	1.26254	4.75538	<0.001	10.6204	±	5.98193	7.54469	±	4.67809	3.04	1.47312	4.60674	<0.001	11.0848	±	6.1941	6.90726	±	5.42422	4.428	2.35875	6.4965	<0.001
Non-ambulatory	7.82627	±	4.18893	8.08413	±	4.48635	-0.189138	-1.4584	1.08012	0.76896	6.25183	±	3.53721	7.55629	±	3.57731	-1.008	-2.01384	-0.00273565	0.0493865	5.96405	±	3.51436	5.69792	±	3.85987	0.356	-0.96455	1.67702	0.462988
Total time	18.6033	±	7.0521	15.8757	±	7.87301	2.82	0.601942	5.03769	0.0130251	16.8723	±	7.20495	15.101	±	6.84693	2.03164	-0.00535082	4.06864	0.0505985	17.0488	±	7.09435	12.6052	±	6.8087	4.784	2.31929	7.24824	<0.001
VPA
Ambulatory	1.59576	±	1.7906	1.00199	±	1.37105	0.598	0.114989	1.08102	0.0155577	1.43513	±	1.48169	0.891277	±	1.14908	0.55	0.160471	0.939178	0.00589677	1.23338	±	1.14918	0.682943	±	1.22956	0.611	0.188905	1.03262	0.00489381
Non-ambulatory	0.503716	±	0.80523	0.333582	±	0.814872	0.170978	-0.0775898	0.419546	0.176277	0.497049	±	0.707773	0.245712	±	0.501966	0.264	0.0839018	0.443184	0.0042606	0.20826	±	0.355712	0.127387	±	0.330358	0.106	-0.225816	0.0136284	0.0819017
Total time	2.09948	±	2.48483	1.33557	±	1.91374	0.769	0.0970876	1.44087	0.0251451	1.93218	±	1.97613	1.13699	±	1.50464	0.813	0.29796	1.32877	0.00214616	1.44231	±	1.28518	0.81033	±	1.5108	0.718	0.223064	1.21208	0.00480045
MVPA
Ambulatory	12.3727	±	6.69722	8.79356	±	6.78624	3.607	1.54818	5.66574	<0.001	12.0556	±	6.83226	8.43596	±	5.4887	3.59	1.77785	5.40165	<0.001	12.3182	±	6.87577	7.59021	±	6.30655	5.038	2.69761	7.37916	<0.001
Non-ambulatory	8.32998	±	4.24366	8.41771	±	4.83334	-0.0181595	-1.36095	1.32463	0.97873	6.74888	±	3.83239	7.802	±	3.66886	-0.745	-1.80614	0.316656	0.16792	6.17231	±	3.5438	5.8253	±	3.87083	0.46232	-1.788	0.863295	0.491272
Total time	20.7027	±	8.23568	17.2113	±	9.25883	3.589	0.959904	6.21769	0.00775898	18.8044	±	8.36299	16.238	±	7.74903	2.845	0.501809	5.18821	0.0176058	18.4911	±	7.41733	13.4155	±	7.66388	5.501	2.76695	8.23573	<0.001	0.000115935
LPA: light physical activity, MVPA: moderate-to-vigorous physical activity, VPA: vigorous physical activity, MPA: moderate physical activity, *: adjusted for school and relative weight.
