# Supplementary material for: Gender differences in physical activity and sedentary behavior of Japanese primary school children during school cleaning time, morning recess and lunch recess
Source: BMC Public Health. 2019 Jul 23;19:985. doi: 10.1186/s12889-019-7256-5 (PMC6651953; doi:10.1186/s12889-019-7256-5)
Supplement: Supplementary file 1 — Table S1. Percentages of sedentary behavior and physical activity during school cleaning time by age group and gender. Table S2. Percentages of sedentary behavior and physical activity during morning recess time by age group and gender. Table S3. Percentages of sedentary behavior and physical activity during lunch recess time by age group and gender. (ZIP 104 kb) [file 12889_2019_7256_MOESM1_ESM.zip › Table S2.xlsx]

## Sheet: TableS2
TableS2 Percentages of sedentary behavior and physical activity during morning recess time by age group and gender
Variables	1st and 2nd grade (%: each time)										3rd and 4th grade (%: each time)										5th and 6th grade (%: each time)
	Boys			Girls			Mean difference*	95%CI		P-value	Boys			Girls			Mean difference*	95%CI		P-value	Boys			Girls			Mean difference*	95%CI		P-value
	Average		SD	Average		SD	(Boys-Girls)				Average		SD	Average		SD	(Boys-Girls)				Average		SD	Average		SD	(Boys-Girls)
Sedentary behavior	14.0994	±	10.2996	19.348	±	9.3674	-5.289	-8.29238	-2.2857	<0.001	19.1337	±	12.563	22.6073	±	12.9002	-3.948	-7.59663	-0.300257	0.0340593	18.8616	±	11.2871	29.8974	±	17.681	-11.963	-17.1834	-6.41836	<0.001
LPA
Ambulatory	27.4631	±	6.83352	24.0336	±	6.05372	3.486	1.53523	5.43605	<0.001	27.1905	±	8.06266	23.575	±	8.16632	4.031	1.72841	6.33413	<0.001	25.6739	±	7.40377	21.8668	±	9.5577	3.94	0.875482	7.00365	0.012164
Non-ambulatory	23.5738	±	8.48579	32.1661	±	9.8339	-8.751	-11.4569	-6.04579	<0.001	22.2305	±	8.30707	30.6661	±	9.49522	-8.855	-11.302	-6.407	<0.001	25.3697	±	11.448	30.8958	±	9.76156	-5.558	-9.26524	-1.85164	0.00360108
Total time	51.0369	±	8.84461	56.1997	±	9.01169	-5.266	-7.94577	-2.586	<0.001	49.4209	±	8.06983	54.2411	±	8.7436	-4.823	-8.44504	-2.44837	<0.001	51.0437	±	10.5851	52.7626	±	11.8195	-1.619	-5.509	2.27148	0.411707
MPA
Ambulatory	19.2554	±	8.35892	11.8899	±	6.05772	7.762	5.61035	9.91453	<0.001	19.1093	±	8.95235	11.9993	±	7.90137	7.442	5.05698	9.82749	<0.001	18.1512	±	12.6225	9.15104	±	7.05364	9.453	5.86735	13.038	<0.001
Non-ambulatory	5.93732	±	3.29016	5.76404	±	2.66704	0.149	-0.748563	1.04689	0.743275	4.48428	±	2.55101	4.68436	±	2.50906	-0.188	-0.932777	0.556764	0.619032	4.153	±	2.51611	3.33485	±	2.07017	0.893	0.0747792	1.71114	0.0326844
Total time	25.5119	±	8.9276	17.654	±	6.80645	7.912	5.52923	10.294	<0.001	23.5936	±	9.08427	16.6836	±	8.54213	7.254	4.75744	9.75102	<0.001	22.3042	±	12.0646	12.4859	±	7.99232	10.346	6.75673	13.9346	<0.001
VPA
Ambulatory	5.49543	±	4.59565	3.18892	±	3.46203	2.371	1.18573	3.55699	<0.001	4.49161	±	4.6505	3.22705	±	4.194	1.374	0.124749	2.62366	0.0312964	4.35869	±	4.83388	1.90603	±	3.07359	2.693	1.28627	4.09909	<0.001
Non-ambulatory	1.68421	±	2.15283	1.13784	±	1.54676	0.574	0.0279688	1.12096	0.0394922	1.29396	±	1.99624	0.971491	±	1.43745	0.33402	-0.146123	0.814164	0.171562	1.19466	±	1.94062	0.434245	±	0.939319	0.844	0.31208	1.37641	0.0021143
Total time	7.17964	±	6.09877	4.32676	±	4.81876	2.946	1.34921	4.54245	<0.001	5.78556	±	6.09507	4.19854	±	5.2597	1.708	0.123469	3.29298	0.0347832	5.55335	±	6.33807	2.34028	±	3.70058	3.537	1.74077	5.33309	0.01
MVPA
Ambulatory	25.07	±	11.6169	14.9121	±	8.29092	10.264	7.30631	13.2215	<0.001	23.6009	±	12.2996	15.2263	±	10.3527	8.816	5.69648	11.9364	<0.001	22.5099	±	16.0559	11.0571	±	9.00597	12.145	7.61502	16.6757	<0.001
Non-ambulatory	7.62153	±	4.01916	6.90188	±	3.11422	0.724	-0.365937	1.81319	0.191573	5.77824	±	3.16853	5.65585	±	2.96569	0.146014	-0.737472	1.0295	0.744729	5.34766	±	2.94161	3.7691	±	2.54048	1.737	0.767441	2.70697	<0.001
Total time	32.6915	±	13.0151	21.9807	±	9.7984	10.857	7.46287	14.252	<0.001	29.3791	±	12.993	20.8822	±	11.5603	8.962	5.56276	12.3621	<0.001	27.8576	±	16.3921	14.8262	±	10.3709	13.883	9.1247	18.6405	<0.001
LPA: light physical activity, MVPA: moderate-to-vigorous physical activity, VPA: vigorous physical activity, MPA: moderate physical activity, *: adjusted for school and relative weight.
