# Supplementary material for: Gender differences in physical activity and sedentary behavior of Japanese primary school children during school cleaning time, morning recess and lunch recess
Source: BMC Public Health. 2019 Jul 23;19:985. doi: 10.1186/s12889-019-7256-5 (PMC6651953; doi:10.1186/s12889-019-7256-5)
Supplement: Supplementary file 1 — Table S1. Percentages of sedentary behavior and physical activity during school cleaning time by age group and gender. Table S2. Percentages of sedentary behavior and physical activity during morning recess time by age group and gender. Table S3. Percentages of sedentary behavior and physical activity during lunch recess time by age group and gender. (ZIP 104 kb) [file 12889_2019_7256_MOESM1_ESM.zip › Table S3.xlsx]

## Sheet: TableS3
TableS3 Percentages of sedentary behavior and physical activity during lunch recess time by age group and gender
Variables	1st and 2nd grade (%: each time)										3rd and 4th grade (%: each time)										5th and 6th grade (%: each time)
	Boys			Girls			Mean difference*	95%CI		P-value	Boys			Girls			Mean difference*	95%CI		P-value	Boys			Girls			Mean difference*	95%CI		P-value
	Average		SD	Average		SD	(Boys-Girls)				Average		SD	Average		SD	(Boys-Girls)				Average		SD	Average		SD	(Boys-Girls)
Sedentary behavior	12.8559	±	8.38033	16.3162	±	8.8312	-3.455	-6.072	-0.817843	0.0104803	14.8595	±	12.1059	18.6918	±	8.6412	-3.199	-6.2148	-0.183802	0.037704	18.0181	±	11.976	23.049	±	11.3029	-5.741	-9.84321	-1.63907	0.00646845
LPA
Ambulatory	30.1974	±	6.75915	26.7886	±	6.35199	3.372	1.41494	5.3287	0.000839122	30.5378	±	8.61604	25.8592	±	8.54778	4.31	1.82256	6.79644	0.000775503	27.3272	±	7.50836	24.7447	±	7.13281	2.64	0.0687299	5.21165	0.0442721
Non-ambulatory	24.773	±	8.945	33.2865	±	8.36707	-8.548	-11.1923	-5.90303	<0.001	22.1162	±	9.04146	32.8585	±	8.9386	-10.81	-13.4536	-8.1657	<0.001	23.9184	±	8.76871	32.1857	±	8.73557	-7.711	-10.7856	-4.63633	<0.001
Total time	54.9704	±	8.77232	60.0751	±	7.88634	-5.176	-8.24811	-2.7205	<0.001	52.654	±	8.62551	58.7177	±	7.31441	-6.5	-8.78028	-4.22006	<0.001	51.2455	±	9.38855	56.9303	±	8.30819	-5.071	-8.09607	-2.04549	0.00119354
MPA
Ambulatory	18.9874	±	9.14008	12.0064	±	6.20863	7.021	4.67835	9.36376	<0.001	19.7854	±	9.36671	12.17	±	6.33393	7.413	5.08582	9.74714	<0.001	19.8911	±	10.653	10.8753	±	7.27246	8.919	5.71232	12.1261	<0.001
Non-ambulatory	5.94626	±	2.97362	6.09042	±	2.79742	-0.15539	-1.03709	0.726311	0.7283	5.19425	±	3.03417	5.58964	±	2.97422	-0.479	-1.35306	0.396011	0.281739	4.11552	±	2.21543	4.49227	±	2.9708	-0.208	-1.12283	0.706495	0.653144
Total time	24.9337	±	9.01415	18.0968	±	6.85192	6.866	4.44348	9.28784	<0.001	24.9797	±	8.90682	17.7596	±	7.1864	6.938	4.57655	9.29936	<0.001	24.0067	±	10.2963	15.3676	±	7.86931	8.711	5.46551	11.9566	<0.001
VPA
Ambulatory	3.964	±	3.24389	2.29352	±	2.14885	1.695	0.877293	2.5136	<0.001	4.3274	±	4.53721	1.94538	±	1.81536	2.45	1.44473	3.45444	<0.001	3.49347	±	1.5026	1.58368	±	1.62139	1.912	1.01773	2.80692	<0.001
Non-ambulatory	0.954508	±	1.11002	0.617961	±	0.948464	0.344	0.0324528	0.656541	0.0306901	0.946551	±	1.13216	0.576472	±	0.7804	0.401	0.118723	0.650591	0.683865	0.820723	±	1.17808	0.373958	±	0.502832	0.45	0.128514	0.770783	0.00644564
Total time	4.91851	±	4.09911	2.91148	±	2.93962	2.04	0.975684	3.10421	0.000215168	5.27395	±	4.94492	2.52185	±	2.37245	2.851	1.72479	3.97697	<0.001	4.3142	±	3.96341	1.95764	±	1.97049	2.362	1.25879	3.46515	<0.001
MVPA
Ambulatory	22.9514	±	11.7492	14.2999	±	7.93219	8.717	5.71442	11.7186	<0.001	24.1128	±	12.3035	14.1153	±	7.58743	9.866	6.88385	12.8483	<0.001	23.3846	±	13.0223	12.459	±	8.55596	10.832	6.96186	14.7012	<0.001
Non-ambulatory	6.90077	±	3.21739	6.70838	±	2.99698	0.189	-0.762237	1.14045	0.695214	6.1408	±	3.18622	6.16611	±	3.27924	-0.0772287	-1.02485	0.870389	0.872428	4.93624	±	2.59623	4.86623	±	2.97584	0.241	-0.739839	1.2228	0.627057
Total time	29.8522	±	12.258	21.0083	±	8.95691	8.906	5.67364	12.1376	<0.001	30.2536	±	11.8662	20.2814	±	8.78469	9.789	6.73382	12.8439	<0.001	28.3209	±	13.3148	17.3252	±	9.22211	11.073	7.02932	15.1167	<0.001
LPA: light physical activity, MVPA: moderate-to-vigorous physical activity, VPA: vigorous physical activity, MPA: moderate physical activity, *: adjusted for school and relative weight.
